# Supplementary material for: Cissus verticillata Leaf Extract Decreases the Production of AGEs and ROS In Vitro
Source: Molecules. 2026 Feb 17;31(4):697. doi: 10.3390/molecules31040697 (PMC12943011; doi:10.3390/molecules31040697)
Supplement: Supplementary file 1 [file molecules-31-00697-s001.zip]

Archive with 1 entries (1 files):
- molecules-4072483-supplementary.pdf
